# Supplementary material for: Anti-obesity and Hypolipidemic effects of garlic oil and onion oil in rats fed a high-fat diet
Source: Nutr Metab (Lond). 2018 Jun 20;15:43. doi: 10.1186/s12986-018-0275-x (PMC6011244; doi:10.1186/s12986-018-0275-x)
Supplement: Supplementary file 1 — Table S1. The raw data on body weight evolution which is a supplement to Table 2. (XLSX 19 kb) [file 12986_2018_275_MOESM1_ESM.xlsx]

## Sheet: Body weight eveluation
Group	Number	Initial	1-week	2-week	3-week	4-week	5-week	6-week	7-week	Final
NC	1	121.2	165.8	260.5	327.3	360.6	390.2	420.5	421.8	408.5
	2	169.4	200.9	280.1	353.3	384.3	414.3	430.4	437.1	440.3
	3	177	207.1	299.4	369.3	400.1	430.2	445.2	453	458.2
	4	182.3	221.3	290.1	367.3	398.2	423.2	443.9	449.9	455.7
	5	185.4	225.2	298.2	374.4	420.2	440.6	442.1	448.2	454.4
	6	160.8	199.3	278.7	331.7	360.3	390.3	421.7	428.7	440.9
	7	169	203.2	305.9	385.4	413.4	440.6	468	474.3	499.8
	8	130.5	192.4	278.5	347.7	365.1	393.1	429.2	434.9	439.8
	9	200.3	279.7	366.5	409.5	438.6	465.9	483.5	485.1	510.2
	10	178	210.1	277.3	331.9	361.9	387.9	419	425.2	420.4
	11	139.3	172.1	244.7	311.4	342.8	376.3	425.8	430.8	421.7
	12	188.4	226	300.3	377.2	417.6	422.6	431.5	442.7	448.9
	mean	166.8	208.592	290.017	357.2	388.592	414.6	438.4	444.308	449.9
	SD	23.4617	27.9893	28.5895	27.1757	29.0763	26.1295	18.9979	18.5435	28.7293
	Mean±SD	166.8±23.5	208.6±28.0	290.0±28.6	357.2±27.2	388.6±29.1	414.6±26.1	438.4±19.0	444.3±18.5	449.9±28.7
HFD-A	1	150.2	214.3	287.6	330.3	384.5	410	430.9	470	502.1
	2	159.4	223.2	300.6	346.2	399.6	441.3	466.5	506.5	527.3
	3	187	250.3	325.9	370.4	422.3	467.2	493.4	539.8	559.8
	4	205.3	269.6	349.5	391.2	442.8	486.4	520	555.1	570.2
	5	198.4	263.2	330.1	375.1	428.8	469.2	495.2	535.9	558.7
	6	190.8	254.8	330.9	376.2	437.9	477.9	503.1	548.8	563.8
	7	159	223.4	298.4	345.4	398.8	430.1	480.4	510	540.2
	8	141.5	206	284.2	325.5	378.7	419.9	440.1	495.8	518.3
	9	209.3	274.2	348.9	398.4	450.7	490.8	526.7	560.3	576.4
	10	178.8	244.6	317.8	365.1	418.2	460.7	485.9	523.4	550.6
	11	149.3	210.7	286.3	332.7	388.1	430.4	458.4	499.2	528.7
	12	121.8	191.7	250.1	298.7	348.1	404	406.6	435.1	487.5
	mean	170.9	235.5	309.192	354.6	408.208	448.992	475.6	514.992	540.3
	SD	26.7331	26.225	28.5192	28.4336	29.1818	28.8858	34.8412	35.4136	26.7847
	Mean±SD	170.9±26.7	235.5±26.2	309.2±28.5	354.6±28.4	408.2±29.2	449.0±28.9	475.6±34.8	515±35.4	540.3±26.8
HFD-B	1	128	194.2	269.8	300.9	348.7	372.3	391.4	438.4	463.7
	2	169.4	237.2	307.4	356.4	420.4	460.8	480.6	520.5	540.7
	3	177.2	240.1	312.3	364.8	427.3	467.9	490.8	530.3	550.6
	4	182.3	248.9	320.7	370.2	423.8	465.3	500	535	558.9
	5	185.4	249.6	323.8	384.2	430.3	493.8	524.9	565.2	577.9
	6	160.8	230.7	296.6	347.5	419.5	459.2	480.1	515.4	543.3
	7	169	239.9	311.4	362.7	414.8	455	483.2	517.5	534.5
	8	132.5	195.3	264.2	299.8	330.2	360.4	392.2	427.1	462.2
	9	193.3	259.3	345.4	395.4	440.3	470.5	500.3	545.6	564.7
	10	178	246.1	321.5	372.4	430	478.8	507.9	538.1	556.9
	11	139.3	200.9	273.1	300.8	350.5	396.5	427.2	468.2	485
	12	186.4	251.4	331.8	374.9	425.4	479.8	520.2	564.3	590
	mean	166.8	232.8	306.5	352.5	405.1	446.692	474.9	513.8	535.7
	SD	21.1975	21.9997	24.6432	32.2292	36.5791	42.4591	44.144	43.6446	40.8462
	Mean±SD	166.8±21.2	232.8±23.0	306.5±24.6	352.5±32.2	405.1±36.6	446.7±42.5	474.9±44.0	513.8±43.6	535.7±40.8
GO-L	1	136.2	190.4	259.3	295.2	345.9	370.8	405.6	414.9	420.2
	2	144.4	195.1	267.1	310.8	364.7	390.3	427.2	438.6	447.9
	3	172.5	223.4	295.4	338.7	397.3	430.4	460.3	474.2	483.2
	4	177.3	231.7	310.8	355.2	410.8	450.3	496.2	510.7	524.8
	5	170.4	220.1	293.4	337.1	396.5	425.2	458.2	467.2	475.2
	6	160.4	213.1	289.2	338.5	393.2	420.7	450.1	460.3	466.7
	7	167.5	210.9	283.6	325.2	374.7	400.2	441.9	454.3	466.2
	8	139.5	183.3	258.7	298.4	349.2	373.4	409.7	415.2	423.2
	9	170.3	221.5	300.1	345.3	400.2	440.9	490.8	501.3	513.9
	10	168	218.9	288.7	329.7	382.1	413.3	453.2	463.5	473.5
	11	128.3	174.3	235	279.9	327.4	355	390.3	410.9	409.1
	12	180.4	246.8	319.5	366.4	423.2	454.1	500.3	512.5	525.8
	mean	159.6	210.792	283.4	326.7	380.433	410.383	448.65	460.3	469.142
	SD	16.9297	20.2374	23.1621	24.7877	27.5549	31.1981	34.443	34.4474	37.7949
	Mean±SD	159.6±16.9	210.8±20.2	283.4±23.2	326.7±24.8	380.4±27.6	410.4±31.2	448.7±34.5	460.3±34.4	469.1±37.8
GO-M	1	126.5	175.4	237.5	282	332.3	352.3	383.2	403.1	411
	2	132.4	180.3	243.7	288.2	339.2	359.1	384.2	402.2	408.1
	3	162.5	216.8	280.3	318.4	365.3	385.4	416.3	424.8	430.8
	4	172.3	230.4	296.8	335.3	387.3	410.3	442.1	461	464.8
	5	158.4	219.3	285.7	323.5	375.4	395.3	423.4	441.3	446.2
	6	152.1	208.3	274.3	325.6	378.4	399.2	431.3	452.1	455.2
	7	167.5	218.3	284.7	334.2	387.6	407.2	438.7	459.8	456.8
	8	113.8	167.9	234.3	282.3	332.1	356.1	383.2	407.6	423
	9	172.1	228.4	294.8	334.3	389.2	409.1	445.1	463.3	467.8
	10	148	208.2	274.3	335.2	387.3	405.2	441.6	461.7	467.3
	11	143.3	206.8	272.4	329.4	380.9	400.3	431.2	450.7	455.4
	12	171.4	227.4	317.6	353.3	399.3	432.1	466.3	483.2	488.9
	mean	151.692	207.292	274.7	320.142	371.192	392.633	423.883	442.567	447.942
	SD	18.6372	20.4921	24.0967	22.3438	22.6668	23.7316	26.0862	25.7679	23.7849
	Mean±SD	151.7±18.6	207.3±20.5	274.7±24.1	320.1±22	371.2±22.7	392.7±23.7	423.9±26.1	442.6±25.8	447.9±23.8
GO-H	1	168.1	212.4	255.5	325.8	358.9	416.4	436.4	448.5	459.1
	2	175	228.6	265.9	334.4	369	417.2	439.2	450.4	465.1
	3	162.2	206.2	245.5	303.1	336.4	382.1	396.2	402.4	415.3
	4	166.4	209.5	247.1	302.4	339.6	390.2	407.1	413.3	423.4
	5	163.3	204.3	232.3	290.9	318.3	363.2	379.4	381.1	385.1
	6	160.4	207.6	247.2	303.8	337.1	384.2	400.8	406.7	414.2
	7	168.2	210.3	253.2	324.2	360.7	412.6	420.6	426.9	436.8
	8	162.4	203.4	248.5	312.6	345.2	410	430.7	435.3	445.9
	9	142.4	181.2	225.4	278.2	315.3	360.5	376.4	381.8	397.2
	10	135.1	177.3	207.4	261.7	290.4	334.2	348.7	352.7	355.6
	11	144.2	176.3	221.9	271.5	304.3	345.3	359.3	362.8	366
	12	137.9	179.3	210.3	265.1	296.9	335.7	350	353.6	350.5
	mean	157.133	199.7	238.35	297.808	331.008	379.3	395.4	401.292	409.517
	SD	12.8766	16.2074	17.8005	23.4889	24.7964	29.8866	31.3708	33.581	37.5231
	Mean±SD	157.1±12.9	199.7±16.2	238.4±17.8	297.8±23.5	331.1±24.8	379.3±29.9	395.4±31.4	401.3±33.6	409.5±37.5
OO-L	1	130.2	180.3	248.7	298.2	350.7	384.9	410.2	438.1	449.7
	2	132.1	183.1	247.2	290.1	345.8	379.2	413.8	430.2	448.2
	3	162.5	228	293.5	339.2	386.9	420.3	454.7	479.8	493.9
	4	172.8	240.5	305.1	354.4	394.6	434.6	471.2	494.3	502.1
	5	157.4	210.8	277.2	326.7	373.2	407.8	446.1	467	478.4
	6	152.1	207.3	273.1	323.5	370.9	405.5	441.4	463.4	482
	7	168.5	204.3	269.8	316.8	364.8	398.3	437.1	456.9	479.1
	8	125.1	178.4	240.7	280.1	335.9	367.3	392.3	420.4	441.7
	9	172.1	241.6	304.6	354.2	399.3	438.7	486.1	495.2	502
	10	148	200.9	265.9	300.6	347.2	373.4	401.2	440.5	466.8
	11	141.3	186.7	254.8	288.5	338.3	370.2	398.3	427.9	447.9
	12	171.9	237.6	304.1	365.2	405	440.2	482.4	502.6	505.1
	mean	152.833	208.292	273.725	319.792	367.717	401.7	436.233	459.692	474.742
	SD	16.7366	22.8216	22.5815	27.6306	23.444	25.9933	31.7332	27.4436	22.4946
	Mean±SD	152.8±16.8	208.3±22.8	273.7±22.6	319.8±27.6	367.7±23.4	401.7±26.0	436.2±31.7	459.7±27.4	474.7±22.5
OO-H	1	130	180.7	256.3	306.3	333.2	373	394.1	412.1	432.9
	2	162.2	217.3	297.7	353.4	382.9	434.3	453.1	454.6	466.2
	3	179.1	239.2	319.8	378.2	409.3	449	473.2	478.5	481.5
	4	178.4	238.6	319.1	379.1	408.7	443.7	471.2	476	474.2
	5	177.8	232.1	323.3	359.8	383.5	417.1	449.8	480.3	478.5
	6	161.1	217.6	297.8	356.7	382.8	416.9	435.4	453.1	455.2
	7	162.5	218.9	299.6	358.7	391.2	422.4	433.9	455.8	461.7
	8	131.4	178.2	250.9	302.1	332.1	372.7	398.7	407.3	428.8
	9	180.3	241	332.5	393.4	423.7	463.1	475.3	489.2	492.2
	10	176.3	239.5	323.6	401	430.2	463.2	472.2	480.1	486.2
	11	158.2	202.1	284.3	331.2	361.5	400.7	426.7	441.8	465.4
	12	182.7	243.5	334.6	397.2	434.3	475.4	483.4	499.5	510.1
	mean	165	220.725	303.292	359.758	389.45	427.625	447.25	460.692	469.408
	SD	17.4327	22.0881	26.7042	31.6194	32.8755	32.333	28.7617	27.867	22.3208
	Mean±SD	165.0±17.4	220.7±22.1	303.3±26.7	359.8±31.6	389.5±32.9	427.6±32.3	447.3±28.8	460.7±27.9	469.4±21.3
