# Supplementary material for: Anti-obesity and Hypolipidemic effects of garlic oil and onion oil in rats fed a high-fat diet
Source: Nutr Metab (Lond). 2018 Jun 20;15:43. doi: 10.1186/s12986-018-0275-x (PMC6011244; doi:10.1186/s12986-018-0275-x)
Supplement: Supplementary file 2 — Table S2. The raw data on food intake which is a supplement to Table 2. (XLS 89 kb) [file 12986_2018_275_MOESM2_ESM.xls]

## Sheet: Weight eveluation
Group	Number	Initial	1-week	2-week	3-week	4-week	5-week	6-week	7-week	Final
NC	1	121.2	165.8	260.5	327.3	360.6	390.2	420.5	421.8	408.5
	2	169.4	200.9	280.1	353.3	384.3	414.3	430.4	437.1	440.3
	3	177	207.1	299.4	369.3	400.1	430.2	445.2	453	458.2
	4	182.3	221.3	290.1	367.3	398.2	423.2	443.9	449.9	455.7
	5	185.4	225.2	298.2	374.4	420.2	440.6	442.1	448.2	454.4
	6	160.8	199.3	278.7	331.7	360.3	390.3	421.7	428.7	440.9
	7	169	203.2	305.9	385.4	413.4	440.6	468	474.3	499.8
	8	130.5	192.4	278.5	347.7	365.1	393.1	429.2	434.9	439.8
	9	200.3	279.7	366.5	409.5	438.6	465.9	483.5	485.1	510.2
	10	178	210.1	277.3	331.9	361.9	387.9	419	425.2	420.4
	11	139.3	172.1	244.7	311.4	342.8	376.3	425.8	430.8	421.7
	12	188.4	226	300.3	377.2	417.6	422.6	431.5	442.7	448.9
	mean	166.8	208.592	290.017	357.2	388.592	414.6	438.4	444.308	449.9
	SD	23.4617	27.9893	28.5895	27.1757	29.0763	26.1295	18.9979	18.5435	28.7293
	Mean±SD	166.8±23.5	208.6±28.0	290.0±28.6	357.2±27.2	388.6±29.1	414.6±26.1	438.4±19.0	444.3±18.5	449.9±28.7
HFD-A	1	150.2	214.3	287.6	330.3	384.5	410	430.9	470	502.1
	2	159.4	223.2	300.6	346.2	399.6	441.3	466.5	506.5	527.3
	3	187	250.3	325.9	370.4	422.3	467.2	493.4	539.8	559.8
	4	205.3	269.6	349.5	391.2	442.8	486.4	520	555.1	570.2
	5	198.4	263.2	330.1	375.1	428.8	469.2	495.2	535.9	558.7
	6	190.8	254.8	330.9	376.2	437.9	477.9	503.1	548.8	563.8
	7	159	223.4	298.4	345.4	398.8	430.1	480.4	510	540.2
	8	141.5	206	284.2	325.5	378.7	419.9	440.1	495.8	518.3
	9	209.3	274.2	348.9	398.4	450.7	490.8	526.7	560.3	576.4
	10	178.8	244.6	317.8	365.1	418.2	460.7	485.9	523.4	550.6
	11	149.3	210.7	286.3	332.7	388.1	430.4	458.4	499.2	528.7
	12	121.8	191.7	250.1	298.7	348.1	404	406.6	435.1	487.5
	mean	170.9	235.5	309.192	354.6	408.208	448.992	475.6	514.992	540.3
	SD	26.7331	26.225	28.5192	28.4336	29.1818	28.8858	34.8412	35.4136	26.7847
	Mean±SD	170.9±26.7	235.5±26.2	309.2±28.5	354.6±28.4	408.2±29.2	449.0±28.9	475.6±34.8	515±35.4	540.3±26.8
HFD-B	1	128	194.2	269.8	300.9	348.7	372.3	391.4	438.4	463.7
	2	169.4	237.2	307.4	356.4	420.4	460.8	480.6	520.5	540.7
	3	177.2	240.1	312.3	364.8	427.3	467.9	490.8	530.3	550.6
	4	182.3	248.9	320.7	370.2	423.8	465.3	500	535	558.9
	5	185.4	249.6	323.8	384.2	430.3	493.8	524.9	565.2	577.9
	6	160.8	230.7	296.6	347.5	419.5	459.2	480.1	515.4	543.3
	7	169	239.9	311.4	362.7	414.8	455	483.2	517.5	534.5
	8	132.5	195.3	264.2	299.8	330.2	360.4	392.2	427.1	462.2
	9	193.3	259.3	345.4	395.4	440.3	470.5	500.3	545.6	564.7
	10	178	246.1	321.5	372.4	430	478.8	507.9	538.1	556.9
	11	139.3	200.9	273.1	300.8	350.5	396.5	427.2	468.2	485
	12	186.4	251.4	331.8	374.9	425.4	479.8	520.2	564.3	590
	mean	166.8	232.8	306.5	352.5	405.1	446.692	474.9	513.8	535.7
	SD	21.1975	21.9997	24.6432	32.2292	36.5791	42.4591	44.144	43.6446	40.8462
	Mean±SD	166.8±21.2	232.8±23.0	306.5±24.6	352.5±32.2	405.1±36.6	446.7±42.5	474.9±44.0	513.8±43.6	535.7±40.8
GO-L	1	136.2	190.4	259.3	295.2	345.9	370.8	405.6	414.9	420.2
	2	144.4	195.1	267.1	310.8	364.7	390.3	427.2	438.6	447.9
	3	172.5	223.4	295.4	338.7	397.3	430.4	460.3	474.2	483.2
	4	177.3	231.7	310.8	355.2	410.8	450.3	496.2	510.7	524.8
	5	170.4	220.1	293.4	337.1	396.5	425.2	458.2	467.2	475.2
	6	160.4	213.1	289.2	338.5	393.2	420.7	450.1	460.3	466.7
	7	167.5	210.9	283.6	325.2	374.7	400.2	441.9	454.3	466.2
	8	139.5	183.3	258.7	298.4	349.2	373.4	409.7	415.2	423.2
	9	170.3	221.5	300.1	345.3	400.2	440.9	490.8	501.3	513.9
	10	168	218.9	288.7	329.7	382.1	413.3	453.2	463.5	473.5
	11	128.3	174.3	235	279.9	327.4	355	390.3	410.9	409.1
	12	180.4	246.8	319.5	366.4	423.2	454.1	500.3	512.5	525.8
	mean	159.6	210.792	283.4	326.7	380.433	410.383	448.65	460.3	469.142
	SD	16.9297	20.2374	23.1621	24.7877	27.5549	31.1981	34.443	34.4474	37.7949
	Mean±SD	159.6±16.9	210.8±20.2	283.4±23.2	326.7±24.8	380.4±27.6	410.4±31.2	448.7±34.5	460.3±34.4	469.1±37.8
GO-M	1	126.5	175.4	237.5	282	332.3	352.3	383.2	403.1	411
	2	132.4	180.3	243.7	288.2	339.2	359.1	384.2	402.2	408.1
	3	162.5	216.8	280.3	318.4	365.3	385.4	416.3	424.8	430.8
	4	172.3	230.4	296.8	335.3	387.3	410.3	442.1	461	464.8
	5	158.4	219.3	285.7	323.5	375.4	395.3	423.4	441.3	446.2
	6	152.1	208.3	274.3	325.6	378.4	399.2	431.3	452.1	455.2
	7	167.5	218.3	284.7	334.2	387.6	407.2	438.7	459.8	456.8
	8	113.8	167.9	234.3	282.3	332.1	356.1	383.2	407.6	423
	9	172.1	228.4	294.8	334.3	389.2	409.1	445.1	463.3	467.8
	10	148	208.2	274.3	335.2	387.3	405.2	441.6	461.7	467.3
	11	143.3	206.8	272.4	329.4	380.9	400.3	431.2	450.7	455.4
	12	171.4	227.4	317.6	353.3	399.3	432.1	466.3	483.2	488.9
	mean	151.692	207.292	274.7	320.142	371.192	392.633	423.883	442.567	447.942
	SD	18.6372	20.4921	24.0967	22.3438	22.6668	23.7316	26.0862	25.7679	23.7849
	Mean±SD	151.7±18.6	207.3±20.5	274.7±24.1	320.1±22	371.2±22.7	392.7±23.7	423.9±26.1	442.6±25.8	447.9±23.8
GO-H	1	168.1	212.4	255.5	325.8	358.9	416.4	436.4	448.5	459.1
	2	175	228.6	265.9	334.4	369	417.2	439.2	450.4	465.1
	3	162.2	206.2	245.5	303.1	336.4	382.1	396.2	402.4	415.3
	4	166.4	209.5	247.1	302.4	339.6	390.2	407.1	413.3	423.4
	5	163.3	204.3	232.3	290.9	318.3	363.2	379.4	381.1	385.1
	6	160.4	207.6	247.2	303.8	337.1	384.2	400.8	406.7	414.2
	7	168.2	210.3	253.2	324.2	360.7	412.6	420.6	426.9	436.8
	8	162.4	203.4	248.5	312.6	345.2	410	430.7	435.3	445.9
	9	142.4	181.2	225.4	278.2	315.3	360.5	376.4	381.8	397.2
	10	135.1	177.3	207.4	261.7	290.4	334.2	348.7	352.7	355.6
	11	144.2	176.3	221.9	271.5	304.3	345.3	359.3	362.8	366
	12	137.9	179.3	210.3	265.1	296.9	335.7	350	353.6	350.5
	mean	157.133	199.7	238.35	297.808	331.008	379.3	395.4	401.292	409.517
	SD	12.8766	16.2074	17.8005	23.4889	24.7964	29.8866	31.3708	33.581	37.5231
	Mean±SD	157.1±12.9	199.7±16.2	238.4±17.8	297.8±23.5	331.1±24.8	379.3±29.9	395.4±31.4	401.3±33.6	409.5±37.5
OO-L	1	130.2	180.3	248.7	298.2	350.7	384.9	410.2	438.1	449.7
	2	132.1	183.1	247.2	290.1	345.8	379.2	413.8	430.2	448.2
	3	162.5	228	293.5	339.2	386.9	420.3	454.7	479.8	493.9
	4	172.8	240.5	305.1	354.4	394.6	434.6	471.2	494.3	502.1
	5	157.4	210.8	277.2	326.7	373.2	407.8	446.1	467	478.4
	6	152.1	207.3	273.1	323.5	370.9	405.5	441.4	463.4	482
	7	168.5	204.3	269.8	316.8	364.8	398.3	437.1	456.9	479.1
	8	125.1	178.4	240.7	280.1	335.9	367.3	392.3	420.4	441.7
	9	172.1	241.6	304.6	354.2	399.3	438.7	486.1	495.2	502
	10	148	200.9	265.9	300.6	347.2	373.4	401.2	440.5	466.8
	11	141.3	186.7	254.8	288.5	338.3	370.2	398.3	427.9	447.9
	12	171.9	237.6	304.1	365.2	405	440.2	482.4	502.6	505.1
	mean	152.833	208.292	273.725	319.792	367.717	401.7	436.233	459.692	474.742
	SD	16.7366	22.8216	22.5815	27.6306	23.444	25.9933	31.7332	27.4436	22.4946
	Mean±SD	152.8±16.8	208.3±22.8	273.7±22.6	319.8±27.6	367.7±23.4	401.7±26.0	436.2±31.7	459.7±27.4	474.7±22.5
OO-H	1	130	180.7	256.3	306.3	333.2	373	394.1	412.1	432.9
	2	162.2	217.3	297.7	353.4	382.9	434.3	453.1	454.6	466.2
	3	179.1	239.2	319.8	378.2	409.3	449	473.2	478.5	481.5
	4	178.4	238.6	319.1	379.1	408.7	443.7	471.2	476	474.2
	5	177.8	232.1	323.3	359.8	383.5	417.1	449.8	480.3	478.5
	6	161.1	217.6	297.8	356.7	382.8	416.9	435.4	453.1	455.2
	7	162.5	218.9	299.6	358.7	391.2	422.4	433.9	455.8	461.7
	8	131.4	178.2	250.9	302.1	332.1	372.7	398.7	407.3	428.8
	9	180.3	241	332.5	393.4	423.7	463.1	475.3	489.2	492.2
	10	176.3	239.5	323.6	401	430.2	463.2	472.2	480.1	486.2
	11	158.2	202.1	284.3	331.2	361.5	400.7	426.7	441.8	465.4
	12	182.7	243.5	334.6	397.2	434.3	475.4	483.4	499.5	510.1
	mean	165	220.725	303.292	359.758	389.45	427.625	447.25	460.692	469.408
	SD	17.4327	22.0881	26.7042	31.6194	32.8755	32.333	28.7617	27.867	22.3208
	Mean±SD	165.0±17.4	220.7±22.1	303.3±26.7	359.8±31.6	389.5±32.9	427.6±32.3	447.3±28.8	460.7±27.9	469.4±21.3

## Sheet: Food intake
	weighting-time	Total-intake(g)	Intake of each day(g/d)	Mean-intake(g/d)
NC	3d	511.2	170.4	14.8
	7d	782.4	195.6	16.3
	10d	658.8	219.6	18.3
	14d	1056	264	22
	17d	889.2	296.4	24.7
	21d	1262.4	315.6	26.3
	24d	975.6	325.2	27.1
	28d	1353.6	338.4	28.2
	31d	1018.8	339.6	28.3
	35d	1411.2	352.8	29.4
	38d	1080	360	30
	42d	1555.2	388.8	32.4
	45d	1184.4	394.8	32.9
	49d	1603.2	400.8	33.4
	52d	1224	408	34
	56d	1636.8	409.2	34.1
	60d	1641.6	410.4	34.2
	Mean	1167.32	328.8	27.4353
	SD			6.13888
	M±SD			27.4±6.1
HFD-A	3d	738	246	20.5
	7d	1003.2	250.8	20.9
	10d	770.4	256.8	21.4
	14d	1041.6	260.4	21.7
	17d	792	264	22
	21d	1070.4	267.6	22.3
	24d	813.6	271.2	22.6
	28d	1099.2	274.8	22.9
	31d	864	288	24
	35d	1166.4	291.6	24.3
	38d	882	294	24.5
	42d	1195.2	298.8	24.9
	45d	1022.4	340.8	28.4
	49d	1344	336	28
	52d	1029.6	343.2	28.6
	56d	1029.6	343.2	28.6
	60d	1377.6	344.4	28.7
	Mean	1014.07	292.447	24.3706
	SD			2.89579
	M±SD			24.4±2.9
HFD-B	3d	738	246	18
	7d	1003.2	250.8	19.9
	10d	770.4	256.8	20.4
	14d	1041.6	260.4	21.7
	17d	792	264	22
	21d	1070.4	267.6	22.3
	24d	813.6	271.2	22.4
	28d	1099.2	274.8	22.6
	31d	864	288	23
	35d	1166.4	291.6	23.3
	38d	882	294	23.5
	42d	1195.2	298.8	24
	45d	1022.4	340.8	26.4
	49d	1344	336	27
	52d	1029.6	343.2	28
	56d	1372.8	343.2	28.6
	60d	1377.6	344.4	28.9
	Mean	1034.26	292.447	23.6471
	SD			3.04884
	M±SD			23.6±3.0
GO-L	3d	727.2	242.4	20.2
	7d	974.4	243.6	20.3
	10d	741.6	247.2	20.6
	14d	1008	252	21
	17d	763.2	254.4	21.2
	21d	1056	264	22
	24d	806.4	268.8	22.4
	28d	1084.8	271.2	22.6
	31d	824.4	274.8	22.9
	35d	1104	276	23
	38d	831.6	277.2	23.1
	42d	1128	282	23.5
	45d	871.2	290.4	24.2
	49d	889.2	296.4	24.7
	52d	900	300	25
	56d	1200	300	25
	60d	1209.6	302.4	25.2
	Mean	948.212	273.106	22.7588
	SD			1.64676
	M±SD			22.8±1.6
GO-M	3d	583.2	194.4	16.2
	7d	830.4	207.6	17.3
	10d	741.6	247.2	20.6
	14d	1017.6	254.4	21.2
	17d	784.8	261.6	21.8
	21d	1070.4	267.6	22.3
	24d	806.4	268.8	22.4
	28d	1084.8	271.2	22.6
	31d	824.4	274.8	22.9
	35d	1118.4	279.6	23.3
	38d	846	282	23.5
	42d	1185.6	296.4	24.7
	45d	950.4	316.8	26.4
	49d	1353.6	338.4	28.2
	52d	1044	348	29
	56d	1468.8	367.2	30.6
	60d	1483.2	370.8	30.9
	Mean	1011.39	285.106	23.7588
	SD			4.04679
	M±SD			23.8±4.0
GO-H	3d	774	258	21.5
	7d	1051.2	262.8	21.9
	10d	806.4	268.8	22.4
	14d	1089.6	272.4	22.7
	17d	824.4	274.8	22.9
	21d	1070.4	267.6	22.3
	24d	849.6	283.2	23.6
	28d	1147.2	286.8	23.9
	31d	864	288	24
	35d	1166.4	291.6	24.3
	38d	882	294	24.5
	42d	1195.2	298.8	24.9
	45d	914.4	304.8	25.4
	49d	1296	324	27
	52d	1004.4	334.8	27.9
	56d	1392	348	29
	60d	1406.4	351.6	29.3
	Mean	1043.15	294.706	24.5588
	SD			2.35498
	M±SD			22.6±2.3
OO-L	3d	730.8	243.6	20.3
	7d	984	246	20.5
	10d	738	246	20.5
	14d	1022.4	255.6	21.3
	17d	759.6	253.2	21.1
	21d	1032	258	21.5
	24d	795.6	265.2	22.1
	28d	1084.8	271.2	22.6
	31d	824.4	274.8	22.9
	35d	1108.8	277.2	23.1
	38d	856.8	285.6	23.8
	42d	1113.6	278.4	23.2
	45d	882	294	24.5
	49d	1185.6	296.4	24.7
	52d	889.2	296.4	24.7
	56d	1200	300	25
	60d	1200	300	25
	Mean	819.106	273.035	22.7529
	SD			1.63063
	M±SD			22.8±1.6
OO-H	3d	666	222	18.5
	7d	912	228	19
	10d	698.4	232.8	19.4
	14d	993.6	248.4	20.7
	17d	756	252	21
	21d	1070.4	267.6	22.3
	24d	813.6	271.2	22.6
	28d	1137.6	284.4	23.7
	31d	864	288	24
	35d	1166.4	291.6	24.3
	38d	954	318	26.5
	42d	1291.2	322.8	26.9
	45d	986.4	328.8	27.4
	49d	1344	336	28
	52d	1029.6	343.2	28.6
	56d	1392	348	29
	60d	1396.8	349.2	29.1
	Mean	1027.76	290.118	24.1765
	SD			3.55785
	M±SD			24.2±3.6
